# Supplementary material for: Magnetic resonance-derived hepatic uptake index improves the identification of patients at risk of severe post-hepatectomy liver failure
Source: Br J Surg. 2025 May 29;112(5):znaf103. doi: 10.1093/bjs/znaf103 (PMC12120443; doi:10.1093/bjs/znaf103)
Supplement: znaf103_Supplementary_Data [file znaf103_supplementary_data.zip]

Archive with 2 entries (2 files):
- STROBE-ChecklistHUI PHF.docx
- Supplementary_material.docx
